# Supplementary material for: Metabolomics Integrated with HPLC–MS Reveals the Crucial Antioxidant Compounds of Muscadine Wine
Source: Antioxidants (Basel). 2022 Dec 27;12(1):55. doi: 10.3390/antiox12010055 (PMC9854500; doi:10.3390/antiox12010055)
Supplement: Supplementary file 1 [file antioxidants-12-00055-s001.zip]

Archive with 1 entries (1 files):
- antioxidants-2057261-SI.pdf
